# Supplementary material for: Proteomic Analysis of Midgut of Silkworm Reared on Artificial Diet and Mulberry Leaves and Functional Study of Three UGT Genes
Source: Int J Mol Sci. 2025 Feb 4;26(3):1309. doi: 10.3390/ijms26031309 (PMC11818671; doi:10.3390/ijms26031309)
Supplement: Supplementary file 1 [file ijms-26-01309-s001.zip]

Archive with 1 entries (1 files):
- ijms-3410773-supplementary.pdf
